# Supplementary material for: RFC1 expansions are a common cause of idiopathic sensory neuropathy
Source: Brain. 2021 May 9;144(5):1542–50. doi: 10.1093/brain/awab072 (PMC8262986; doi:10.1093/brain/awab072)
Supplement: awab072_Supplementary_Data [file awab072_supplementary_data.zip]

Archive with 3 entries (2 files):
- awab072-suppl_data/
- awab072-suppl_data/brain-2020-02306-File010.pdf
- awab072-suppl_data/brain-2020-02306-File011.pdf
